# Supplementary material for: Design and Evaluation of Engineered Extracellular Vesicle (EV)-Based Targeting for EGFR-Overexpressing Tumor Cells Using Monobody Display
Source: Bioengineering (Basel). 2022 Jan 29;9(2):56. doi: 10.3390/bioengineering9020056 (PMC8869414; doi:10.3390/bioengineering9020056)
Supplement: Supplementary file 1 [file bioengineering-09-00056-s001.zip]

Archive with 1 entries (1 files):
- bioengineering-1541405-supplementary.pdf
